# Supplementary material for: Antiviral Properties of the NSAID Drug Naproxen Targeting the Nucleoprotein of SARS-CoV-2 Coronavirus
Source: Molecules. 2021 Apr 29;26(9):2593. doi: 10.3390/molecules26092593 (PMC8124269; doi:10.3390/molecules26092593)
Supplement: Supplementary file 1 [file molecules-26-02593-s001.zip]

Archive with 1 entries (1 files):
- molecules-1192346-SI.pdf
